# Supplementary material for: Influence of Sociodemographic, Premorbid, and Injury-Related Factors on Post-Concussion Symptoms after Traumatic Brain Injury
Source: J Clin Med. 2020 Jun 19;9(6):1931. doi: 10.3390/jcm9061931 (PMC7356324; doi:10.3390/jcm9061931)
Supplement: Supplementary file 1 [file jcm-09-01931-s001.zip]

Archive with 2 entries (2 files):
- Online_Supplement.pdf
- Online_Supplement_List_of_Investigators.pdf
